# Supplementary material for: Assessing heterogeneity of treatment effect analyses in health-related cluster randomized trials: A systematic review
Source: PLoS One. 2019 Aug 12;14(8):e0219894. doi: 10.1371/journal.pone.0219894 (PMC6690528; doi:10.1371/journal.pone.0219894)
Supplement: S1 Dataset — (XLSX) [file pone.0219894.s011.xlsx]

## Sheet: DistillerSR
Refid	Level	Study Name	Other study name/acronym	Study ID	First author	Geographic Location	Funding Source	Setting	Intervention Type	Patient N enrolled	N Clusters	Randomization unit	Unit of analysis	Disease Area of Interest	Study Char. Form Comments	Study Char. - Changes during OR?	Study Char. - Note OR changes	Arm 1 Description	Arm 2 Description	Arm 3 Description	Arm 4 Description	Total	Arm 1	Arm 2	Arm 3	Arm 4	Age in years	Age Total	Total Categorical	Age data in years (Arm 1)	Arm 1 Categorical	Age data in years (Arm 2)	Arm 2 Categorical	Age data in years (Arm 3)	Arm 3 Categorical	Age data in years (Arm 4)	Arm 4 Categorical	Gender	Female Data-Total	Female Data-Arm 1	Female Data-Arm 2	Female Data-Arm 3	Female Data-Arm 4	Male Data-Total	Male Data-Arm 1	Male Data-Arm 2	Male Data-Arm 3	Male Data-Arm 4	Race/Ethnicity
25	4,5,6	None		NR	McCorkie	U.S.	Unclear/NR	Clinic	Quality improvement	146	4	clinic	Patient	Cancer	question on whether this is behavioral or quality of care. I am going to say quality improvement since it focuses on how health providers can better provide holistic care.	No		Arm 1 : Enhanced usual care	Arm 2 : Intervention			N : 146	N : 80	N : 66				Categorical	Age < 65 years 91 (62.3%) Age 65 yrs and older 55 (37.7%)	Categorical	Age < 65 years 57 (71.3%) Age 65 yrs and older 23 (28.7%)	Categorical	Age < 65 years 34 (51.5%) Age 65 yrs and older 32 (48.5%)						N : 82,% : 56.2	N : 35,% : 43.7	N : 47,% : 71.2			N : 64,% : 43.8	N : 45,% : 56.3	N : 19,% : 28.8
58	4,5,6	ARRISA		ISRCTN 36918958	Smith	UK/Europe	Unclear/NR	Clinic	Quality improvement	969	30	clinic	Patient	Chronic Lower Respiratory Diseases		No		Arm 1 : Intervention Group	Arm 2 : Control Group			N : 457 (29 practices)	N : 457 (14 practices)	N : 454 (15 practices)				Mean : 45.5,SD : 21.9,Categorical	Age <16 years	Mean : 46.4,SD : 22.1,Categorical	107 (11.8%)	Mean : 44.6,SD : 21.7,Categorical	51 (11.2%)	Categorical	56 (12.3%)				N : 558,% : 61.3	N : 287,% : 62.8	N : 271,% : 59.8								Unclear/NR
108	4,5,6	None		Australian Clinical Trials Registry ACTRN012606000304538	Zwar	Australia/N.Z.	Unclear/NR	Clinic	Quality improvement	451	44	clinic	Patient	Chronic Lower Respiratory Diseases	study protocol	No		Arm 1 : Intervention	Arm 2 : Control				N : 234	N : 217						Mean : 65.8,SD : 10.3		Mean : 64.4,SD : 10.3													N : 110,% : 47.0	N : 106,% : 48.8			Unclear/NR
162	4,5,6	DERLA-STEMI		NR	Schwalm	Canada	Non-govt, non-industry	Hospital	Behavioral	888	582	family physician	Patient	Cardiovascular Disease		No		Arm 1 : Intervention	Arm 2 : Control				N : 424	N : 428						Mean : 63.3,SD : 12.6		Mean : 62.4,SD : 13.2								N : 133,% : 31.4	N : 115,% : 26.9								Unclear/NR
186	4,5,6	TRANSLATE-POPS		NCT01088503	Wang	U.S.	Industry	Hospital	Quality improvement	3817	100	Hospital	Patient	Cardiovascular Disease		No		Arm 1 : Device	Arm 2 : Usual Care				N : 1987	N : 1830						Median : 59,25% IQR : 52,75% IQR : 67		Median : 60,25% IQR : 52,75% IQR : 67								% : 28.9	% : 25.4
191	4,5,6	None		NCT00182130	Simunovic	Canada	Unclear/NR	Hospital	Quality improvement	1015	16	Hospital	Patient	Cancer		No		Arm 1 : Intervention	Arm 2 : Control				N : 558	N : 457						Median : 69,25% IQR : 60,75% IQR : 77		Median : 68,25% IQR : 60,75% IQR : 76													N : 339,% : 60.8	N : 293,% : 64.1			Unclear/NR
195	4,5,6	None		NR	Adams	U.S.	Unclear/NR	Clinic	Behavioral	120	not reported	clinic	Other, specify : Clinical Pharmacist	Cardiovascular Disease		No						N : 120						Mean : 65.7,SD : 8.7											N : 44,% : 36.7					N : 76,% : 63.3
198	4,5,6	None		NR	Garbutt	U.S.	Government	Clinic	Behavioral	948	22	practice	Patient,Other, specify	Chronic Lower Respiratory Diseases		No		Arm 1 : Intervention	Arm 2 : Control				N : 462	N : 486						Mean : 6.6,SD : 2.6		Mean : 7.1,SD : 2.8						Unclear/NR							N : 295,% : 63.9%	N : 299,% : 61.5			Unclear/NR
199	4,5,6	EQUIP-ACS		NCT00716430	Flather	UK/Europe	Unclear/NR	Hospital	Quality improvement	2604	38	hospital	Patient	Cardiovascular Disease		No		Arm 1 : Non-QI centers- Baseline	Arm 2 : Non-QI centers, Post-PI phase	Arm 3 : QI Center, baseline phase	Arm 4 : QI Center, post-QI phase		N : 587	N : 479	N : 816	N : 722				Mean : 65.8,SD : 10.2		Mean : 66.1,SD : 10.6		Mean : 65.1,SD : 11		Mean : 65.6,SD : 10.5									N : 425,% : 72.4	N : 346,% : 72.8	N : 556,% : 68.1	N : 485,% : 67.2	Unclear/NR
202	5,6,4	None		NCT00459368	Williams	U.S.	Government,Non-govt, non-industry	Clinic	Behavioral	2698	34	practice	Patient	Chronic Lower Respiratory Diseases		No		Arm 1 : Intervention	Arm 2 : Control				N : 1335	N : 1363						Categorical	5-17y : 591(44.3%) 18-56: 744 (55.7%)	Categorical	5-17 y: 604 (44.3) 18-56 y: 759 (55.7)							N : 737,% : 55.2	N : 753,% : 55.3
207	5,6,4	None		nr	Fihn	U.S.	Government	Clinic	Quality improvement	703	283	provider	Patient	Cardiovascular Disease		No		Arm 1 : collaborative care group	Arm 2 : control group				N : 344	N : 359						Mean : 68.3,SD : 10.1		Mean : 67.2,SD : 10.6													N : 340,% : 98.8	N : 347,% : 96.7
285	5,6,4	None		nr	Hopkinson	UK/Europe	Non-govt, non-industry	Clinic	Behavioral	65	2	site	Patient	Cancer		No	Isa picked hospital and clinic. I changed to clinic, it was a palliative care team delivering an intervention at a site.	Arm 1 : Intervention	Arm 2 : Control				N : 25	N : 25				Mean : 69,Min. age : 33,Max. age : 87		Mean : 69,Min. age : 33,Max. age : 87		Mean : 70,Min. age : 40,Max. age : 86							N : 38,% : 76	N : 19,% : 76	N : 19,% : 76			N : 12,% : 24	N : 6,% : 24	N : 6,% : 24			Unclear/NR
287	5,6,4	None		ISRCTN81117481	Abernathy	Australia/N.Z.	Government,Non-govt, non-industry	Clinic	Quality improvement	461	105	gp practice	Patient	Cancer		Yes	added trial number	Arm 1 : Study 1: Randomization 1: All participants- Case Conference	Arm 2 : Study 1: Randomization 1: All participants- No Case Conference Contro	Arm 3 : Study 1: Randomization 1: Included in the analysis - Case Conference	Arm 4 : Study 1: Randomization 1: Included in the analysis - No Case Conference Control	N : 461	N : 358	N : 103	N : 207	N : 66		Mean : 71,SD : 12		Mean : 71,SD : 12		Mean : 70,SD : 12		Mean : 72,SD : 12		Mean : 70,SD : 12								N : 232,% : 50	N : 189,% : 53	N : 43,% : 42	N : 107,% : 52	N : 28,% : 42
337	5,6,4	None		nr	Kinsman	Australia/N.Z.	Non-govt, non-industry	Hospital	Quality improvement	108	6	hospital	Patient	Cardiovascular Disease		Yes	used total cluster number instead of individual	Arm 1 : intervention baseline	Arm 2 : interv post interv	Arm 3 : control baseline	Arm 4 : conrol post interv		N : 25	N : 32	N : 26	N : 23				Mean : 63.5,SD : 91		Mean : 64.7,SD : 15.9		Mean : 64.2,SD : 10.5		Mean : 57.6,SD : 13.2									N : 20,% : 80	N : 23,% : 72	N : 21,% : 81	N : 23,% : 92	Unclear/NR
342	5,6,4	None		nr	sulaiman	Australia/N.Z.	Government,Industry	Clinic	Behavioral,Quality improvement	411	29	practice	Patient	Chronic Lower Respiratory Diseases		No		Arm 1 : guide-edu	Arm 2 : guidelines only	Arm 3 : control-ent		N : 411								Categorical	Age groups (years) 2–6 66 (42.3) 7–10 46 (29.5) 11–14 44 (28.2)	Categorical	Age groups (years) 2–6 50 (37.3) 7–10 51 (38.1) 11–14 33 (24.6)	Categorical	Age groups (years) 2–6 54 (44.6) 7–10 42 (34.7) 11–14 25 (20.7)					N : 45,% : 35.7	N : 38,% : 36.2	N : 40,% : 40.8			N : 81,% : 64.3	N : 67,% : 63.8	N : 58,% : 59.2		Unclear/NR
343	5,6,4	None		ACTRN126000378527	abramson	Australia/N.Z.	Government	Clinic	Quality improvement	305	31	practice	Patient	Chronic Lower Respiratory Diseases		Yes	added trial registry number Changed to QI trial since it was testing interventions within physician practices (3/31/2017, reconciled)	Arm 1 : group a intervention	Arm 2 : group b spirometry only	Arm 3 : group c control			N : 90	N : 116	N : 77					Mean : 54,25% IQR : 45,75% IQR : 62		Mean : 60,25% IQR : 53,75% IQR : 65		Mean : 58,25% IQR : 45,75% IQR : 64						N : 64,% : 71	N : 72,% : 62	N : 51,% : 66							Unclear/NR
357	5,6,4	None		ACTRN 12606000093583	holton	Australia/N.Z.	Government	Clinic	Quality improvement	397	40	practices	Patient	Chronic Lower Respiratory Diseases		Yes	changed unit of analysis to patient listed the trial registration number. Changed to QI intervention	Arm 1 : intervention	Arm 2 : control			N : 397	N : 240	N : 157				Mean : 56.7,SD : 15.5		Mean : 57.6,SD : 15.7		Mean : 55.2,SD : 15.1							N : 268,% : 67.5	N : 162,% : 67.5	N : 106,% : 67.5			N : 129,% : 32.5	N : 78,% : 32.5	N : 51,% : 32.5			Unclear/NR
368	5,6,4	None		NCT01248624	zimmermann	Canada	Government,Non-govt, non-industry	Clinic	Behavioral,Quality improvement	233 control 228 intervention	24	clinic	Patient	Cancer		No		Arm 1 : intervention	Arm 2 : control				N : 228	N : 233						Mean : 61.2,SD : 12		Mean : 60.2,SD : 11.3								N : 136,% : 59.6	N : 125,% : 53.6								Unclear/NR
370	5,6,4	None		NCT00394706	steill	U.S.,Canada	Government,Non-govt, non-industry	Other : EMS setting	Quality improvement	10365	20	roc center subunits, divided by EMS agency or geographic boundaries	Patient	Cardiovascular Disease		Yes	added another funding source Changed hospital to EMS	Arm 1 : early analysis of cardiac rhythma	Arm 2 : later analysis of cardiac rhythm				N : 5290	N : 4643						Mean : 66.7,SD : 16.6		Mean : 66.7,SD : 16.6													N : 3408,% : 64.4	N : 2965,% : 63.9			Unclear/NR
385	5,6,4	BRIDGE-ACS		NCT00958958	berwanger	Latin America	Government,Non-govt, non-industry	Hospital	Quality improvement	618/555	36	hospital	Patient	Cardiovascular Disease		No		Arm 1 : intervention	Arm 2 : control				N : 602	N : 548						Mean : 62,SD : 13		Mean : 62,SD : 13													N : 413,% : 68.6	N : 376,% : 68.6			Unclear/NR
388	5,6,4	None		NCT01085474.	garcia-cardenas	UK/Europe	Industry	Other : pharmacies	Behavioral	373	51	pharmacy	Patient	Chronic Lower Respiratory Diseases		No	I listed number of pharmacies enrolled, and not recruited	Arm 1 : ig	Arm 2 : cg			N : 336	N : 186	N : 150				Mean : 55.8,SD : 19.1		Mean : 54.3,SD : 19.1		Mean : 57.8,SD : 19.0												N : 155,% : 46.1	N : 82,% : 44.1	N : 73,% : 48.7			Unclear/NR
394	5,6,4	None		NCT01228708	smidth	UK/Europe	Government,Non-govt, non-industry	Clinic	Behavioral	927/811	9/7	practice	Patient	Chronic Lower Respiratory Diseases		No	All information on age and sex needs to be put into file. There were 3 groups and information on the total population. the study population was only 1372.	Arm 1 : intervention with copd	Arm 2 : control with copd	Arm 3 : ext control with copd		N : 1372	N : 458,% : 33.4	N : 376,% : 27.4	N : 538,% : 39.2			Mean : 665 (48.5)		Mean : 222 (48.5)		Mean : 179 (47.6)		Mean : 264 (49.1)				Unclear/NR											Unclear/NR
402	5,6,4	None		NCT01527214	guldbrandt	UK/Europe	Government,Industry,Non-govt, non-industry	Clinic	Quality improvement	331	119	practice	Patient	Cancer		No		Arm 1 : interventionall	Arm 2 : gp control			N : 331	N : 171,% : 51.7	N : 160,% : 48.3				Mean : 69.4,Other, specify : 95% CI (68.4–70.5)		Mean : 69.6,Other, specify : 95% CI (68.1–70.5)		Mean : 69.3,Other, specify : 95% ci (67.7–70.8)							N : 174,% : 52.6	N : 80,% : 46.8	N : 94,% : 58.7			N : 157,% : 47.4	N : 91,% : 53.2	N : 66,% : 41.3			Unclear/NR
411	5,6,4	None		ACTRN12609000236291	austin	Australia/N.Z.	Industry,Non-govt, non-industry	Other : EMS setting	Quality improvement	405	62	paramedic staff	Patient	Chronic Lower Respiratory Diseases		Yes	added trial number changed setting to other- prehospital EMS	Arm 1 : control-high flow	Arm 2 : active titrated oxygen				N : 226	N : 179						Mean : 69,SD : 10.9		Mean : 69,SD : 11.8													N : 114,% : 50	N : 83,% : 46			Unclear/NR
424	5,6,4	Other : SAKK 95/06	SAKK 95/06	NCT00477919	strasser	UK/Europe	Government,Industry,Non-govt, non-industry	Clinic	Quality improvement	264	82	provider	Patient	Cancer		No		Arm 1 : control	Arm 2 : intervention				N : 119	N : 145						Median : 67.3,Min. age : 35.3,Max. age : 84.3		Median : 65.1,Min. age : 39.9,Max. age : 84.3								N : 47,% : 39	N : 51,% : 35				N : 72,% : 61	N : 94,% : 65			Unclear/NR
425	5,6,4	None,PARAMEDIC		NCT00539539	Hostler	U.S.,Canada	Government,Non-govt, non-industry	Other : EMS setting	Quality improvement	1586	39	emergency medical vehicles and emergency medical agencies	Other, specify : Cluster- EMS agency or vehicle	Cardiovascular Disease		Yes	Randomization cluster- original answer was cpr vs cpr with intervention but I copied and pasted the actual statement form the article Overhead this as well- changed unit of analysis to cluster--- Will discuss with REMY as well. Deleted community from unit of randomization.	Arm 1 : Feedback-Off	Arm 2 : Feedback-On				N : 771	N : 815						Mean : 66,SD : 17		Mean : 65,SD : 17													N : 480,% : 62	N : 520,% : 64			Unclear/NR
453	5,6,4	PRINCE		ISRCTN52403063	Casey	UK/Europe	Government,Industry	Clinic	Behavioral,Quality improvement	350	32	Practice- Control group vs. Experimental group receiving a SEPRP	Patient	Chronic Lower Respiratory Diseases		Yes	unit of randomization was practice	Arm 1 : Intervention Group	Arm 2 : Control Group				N : 178	N : 172						Mean : 68.8,SD : 10.2		Mean : 68.4,SD : 10.3								N : 61,% : 34.3	N : 66,% : 38.4				N : 117,% : 65.7	N : 106,% : 61.6			Unclear/NR
466	5,6,4	None,RECODE		NTR2268	Kruis	UK/Europe	Government,Industry	Clinic	Quality improvement	1086	40	practice: Intervention vs. Control	Patient	Chronic Lower Respiratory Diseases		Yes	randomized by practice	Arm 1 : Intervention	Arm 2 : Usual Care				N : 554	N : 532						Mean : 68.2,SD : 11.3		Mean : 68.4,SD : 11.1													N : 280	N : 306			Unclear/NR
484	4,5,6	ENGAGE		NR	Livingston	Australia/N.Z.	Unclear/NR	Clinic	Behavioral	147	13	Clinicians	Patient	Cancer	Is exercise as an intervention considered behavioral or should we consider it as other?	No		Arm 1 : Control	Arm 2 : Intervention				N : 54							Mean : 64.7,SD : 8.7		Mean : 66.9,SD : 8.2								N : 0	N : 0				N : 54,% : 100	N : 93,% : 100
508	5,6,4	None		ACTR 12608000112369	Walters	Australia/N.Z.	Government,Non-govt, non-industry	Clinic	Behavioral,Quality improvement	182	31	General Practice level	Clinic	Chronic Lower Respiratory Diseases		No		Arm 1 : Usual Care	Arm 2 : Health Monitoring				N : 92	N : 90						Mean : 67.3,SD : 7.6		Mean : 68.2,SD : 7.9													N : 47,% : 51	N : 49,% : 54			Unclear/NR
535	5,6,4	None		NCT00918944	Bell	U.S.	Government	Clinic	Quality improvement	19450	12	Practice	Patient	Chronic Lower Respiratory Diseases		No		Arm 1 : Control-SP	Arm 2 : Control-UP	Arm 3 : Intervention-SP	Arm 4 : Intervention-UP		N : 3843	N : 5192	N : 5375	N : 5040	Unclear/NR	Categorical		Categorical	Age<=18= 3843	Categorical	Age<=18= 5192	Categorical	Age<=18= 5375	Categorical	Age<=18= 5040	Unclear/NR
541	5,6,4	None		NCT00141466	Overbeek	UK/Europe	Government	Hospital,Other : Pathology Laboratories	Quality improvement	256	12	Pathology Laboratories	Patient	Cancer		No		Arm 1 : Intervention	Arm 2 : Control				N : 156	N : 110						Mean : 48.2,SD : 9.8		Mean : 46.2,SD : 9.7						Unclear/NR											Unclear/NR
548	5,6,4	None		NCT01021371	Bergholdt	UK/Europe	Government,Industry,Non-govt, non-industry	Clinic,Hospital	Quality improvement	955	2181	Practice Level	Patient	Cancer		No		Arm 1 : Control	Arm 2 : Intervention				N : 469	N : 486						Mean : 63.6,Median : 64,Min. age : 21,Max. age : 98		Mean : 63.2,Median : 64,Min. age : 28,Max. age : 92								N : 335,% : 71.4	N : 353,% : 72.6				N : 134,% : 28.6	N : 133,% : 27.4			Unclear/NR
568	5,6,4	None		NCT00170248	Tamblyn	Canada	Government,Non-govt, non-industry	Clinic	Quality improvement	4447	81	Physicians (Provider)	Patient	Chronic Lower Respiratory Diseases		No		Arm 1 : Control	Arm 2 : Intervention				N : 2174	N : 2273						Categorical	Age at entry (Years) 5–18 59 (2.7) 19–45 594 (27.3) 46–65 784 (36.1) >65 737 (33.9)	Categorical	Age at entry (Years) 5–18 124 (5.5) 19–45 635 (27.9) 46–65 802 (35.3) >65 712 (31.3)							N : 1457,% : 67	N : 1542,% : 67.8				N : 717,% : 33	N : 731,% : 32.2			Unclear/NR
617	5,6,4	None		NR	Armour	Australia/N.Z.	Government	Clinic	Quality improvement	570	106	Pharmacist	Patient	Chronic Lower Respiratory Diseases		Yes											Unclear/NR											Unclear/NR											Unclear/NR
650	5,6,4	None		NCT00628225	Hilberink	UK/Europe	Unclear/NR	Clinic	Behavioral	667	68	General Practice	Patient	Chronic Lower Respiratory Diseases		Yes	nct	Arm 1 : UC	Arm 2 : CN	Arm 3 : CNB			N : 148	N : 243	N : 276					Mean : 60.1,SD : 11.5		Mean : 58.0,SD : 12.2		Mean : 60.7,SD : 11.2											% : 55.4	% : 46.5	% : 47.8		Unclear/NR
689	4,5,6	Other	CPACS-2	ACTRN12609000491268.	Du	Asia	Unclear/NR	Hospital	Quality improvement	15141	70	hospital	Patient	Cardiovascular Disease		No		Arm 1 : Group A	Arm 2 : Group B				N : 1600	N : 1900						Mean : 63.9,SD : 11.6		Mean : 64.4,SD : 11.8								N : 450,% : 28.1	N : 620,% : 32.7								Unclear/NR
709	4,5,6	None		ACTRN12608000273381	Dear	Australia/N.Z.	Government	Clinic	Quality improvement	494	30	physician	Patient	Cancer		No		Arm 1 : Intervention Group	Arm 2 : Control Goup				N : 183	N : 215						Mean : 60,SD : 11.6		Mean : 59,SD : 11.3													N : 84,% : 46	N : 91,% : 42			Unclear/NR
718	4,5,6	None		WHO international clinical trials: DRKS00004841)	Meng	UK/Europe	Unclear/NR	Other : rehabilitation clinic	Behavioral	475	98	rehabilitation clinic	Patient	Cardiovascular Disease		No		Arm 1 : Control Group	Arm 2 : Intervention Group				N : 227	N : 248						Mean : 61.9,SD : 11.2		Mean : 61.2,SD : 11.7													N : 182,% : 80.2	N : 186,% : 75.0			Unclear/NR
720	4,5,6	None		NR	Jiang	Asia	Unclear/NR	Clinic	Quality improvement	132	nr	primary care group	Patient	Chronic Lower Respiratory Diseases		No		Arm 1 : Intervention Group	Arm 2 : Control Goup											Mean : 69,SD : 6.44		Mean : 71,SD : 6.71								N : 31,% : 50.8	N,%				N : 30,% : 49.2	N : 45,% : 62.4			Unclear/NR
721	4,5,6	None		NCT01185626	Nicolaije	UK/Europe	Unclear/NR	Hospital	Quality improvement	221	12	hospital	Patient	Cancer		No		Arm 1 : SCP Care	Arm 2 : Usual Care			N : 221	N : 119	N : 102				Mean : 67.4,Median,SD : 8.9		Mean : 67.1,Median : 9.1		Mean : 67.7,Median : 8.8							% : 100	% : 100	% : 100								Unclear/NR
767	5,6,4	None		NCT00779597	Jahn	UK/Europe	Government	Hospital	Behavioral,Quality improvement	263	18	Hospital Wards	Patient	Cancer		No		Arm 1 : Control	Arm 2 : Scion-Pain				N : 105	N : 102						Mean : 55.90,SD : 12.62		Mean : 57.75,SD : 11.97								N : 45,% : 42.9	N : 43,% : 42.2				N : 60,% : 57.1	N : 59,% : 57.8			Unclear/NR
779	5,6,4	None		NR	Levine	U.S.	Government	Clinic	Quality improvement	15847	168	Provider	Patient	Cardiovascular Disease		Yes	changed unit of analysis	Arm 1 : Intervention Group (Before Intervention)	Arm 2 : Control Group (Before Intervention)	Arm 3 : Intervention Group (After Intervention)	Arm 4 : Contrl Group (After Intervention)		N : 4024	N : 3727	N : 3080	N : 2911				Categorical	< 55: 16.9 55-64: 33.7 65-74: 25.4 (>/= 75): 24.0	Categorical	< 55: 15.0 55-64: 35.7 65-74: 26.1 (>/= 75): 23.2	Categorical	< 55: 10.6 55-64: 37.9 65-74: 25.1 (>/= 75): 26.5	Categorical	< 55: 9.0 55-64: 37.9 65-74: 26.7 (>/= 75): 26.4								% : 98.6	% : 98.3	% : 98.8	% : 98.7
815	5,6,4	None		NR	Nokela	UK/Europe	Government,Non-govt, non-industry	Clinic	Quality improvement	141	19	Intervention vs. Control	Patient	Chronic Lower Respiratory Diseases		No		Arm 1 : Intervention	Arm 2 : Control				N : 64	N : 77						Mean : 48,Min. age : 19,Max. age : 87		Mean : 52.5,Min. age : 18,Max. age : 79								N : 48	N : 50				N : 16	N : 27			Unclear/NR
821	5,6,4	None		NR	Foster	Australia/N.Z.	Government	Clinic	Behavioral	143	43	General Practitioner	Patient	Chronic Lower Respiratory Diseases		Yes	outcome assessed by patient ACT not provider	Arm 1 : UC	Arm 2 : PAD	Arm 3 : IRF	Arm 4 : IRF+RAD	N : 143	N : 43	N : 24	N : 35	N : 78		Mean : 40.3,SD : 15.2		Mean : 40.0,SD : 14.1		Mean : 42.3,SD : 15.6		Mean : 39.7,SD : 17.7		Mean : 40.3,SD : 15.2			% : 62	% : 63	% : 54	% : 49	% : 78						Unclear/NR
830	5,6,4	None		Netherlands Trial Register NTR 2182.	Verbene	UK/Europe	Government	Hospital	Quality improvement	3223	11	hospital	Patient	Cancer		Yes	unit of randomization	Arm 1 : Patients only in control period	Arm 2 : Patients in the control and intervention arm	Arm 3 : Patients only in the intervention period		N : 3223	N : 1182,% : 37	N : 1725,% : 53	N : 316,% : 10		Unclear/NR	Median : 70,Min. age : 26,Max. age : 95		Median : 73,Min. age : 26,Max. age : 95		Median : 69,Min. age : 30,Max. age : 93		Median : 67,Min. age : 26,Max. age : 95					N : 1416,% : 44	N : 579,% : 49	N : 701,% : 41	N : 136,% : 43		N : 1807,% : 56	N : 603,% : 51	N : 1024,% : 59	N : 180,% : 57		Unclear/NR
873	5,6,4	None		NR	Stout	U.S.	Government	Clinic	Quality improvement	NR	16	Pediatric Practice	Clinic	Chronic Lower Respiratory Diseases		No	this should not be included										Unclear/NR											Unclear/NR											Unclear/NR
880	4,5,6	None		NCT01081899	Costantini	UK/Europe	Government,Non-govt, non-industry	Hospital	Quality improvement	540 (147+161+119+113)	16	Hospital wards	Patient	Cancer		Yes	Intervention Type	Arm 1 : LCP	Arm 2 : Control	Arm 3		N : 308	N : 147	N : 161						Mean : 75.6,SD : 10.8		Mean : 75.2,SD : 11.9													N : 100,% : 61	N : 71,% : 62			Unclear/NR
902	4,5,6	PARAMEDIC		ISRCTN08233942	Perkins	UK/Europe	Government	Other : out of hospital EMS settings	Devices	4471	418	ambulance services	Patient	Cardiovascular Disease		No		Arm 1 : LUCAS-2	Arm 2 : CPR			N : 4471	N : 1652	N : 2819						Mean : 71.0,SD : 16.3		Mean : 71.6,SD : 16.1													N : 1039,% : 63	N : 1774,% : 63			Unclear/NR
967	4,5,6	None		NCT00921713	Wagner	U.S.	Government	Other : clinic	Other, specify : Nurse Navigators	251	109	Physicians	Provider	Cancer		No		Arm 1 : Control	Arm 2 : Intervention			N : 151	N : 118	N : 133						Mean : 64.4,SD : 11.3		Mean : 60.4,SD : 12.2								N : 102,% : 86.4	N : 121,% : 91				N : 16,% : 13.6	N : 12,% : 9
970	4,5,6	None		NCT00201188	Janson	U.S.	Government	Other : Clinical laboratory	Other, specify : Objective airway monitoring by providing peak flow graphs	139	43	Clinician	Provider	Chronic Lower Respiratory Diseases		No		Arm 1 : Intervention	Arm 2 : Control			N : 139	N : 68	N : 71						Mean : 49.7,SD : 13.2		Mean : 50.3,SD : 11.8								N : 50,% : 74	N : 45,% : 63
1003	4,5,6	None		NR	Smidth	UK/Europe	Government,Non-govt, non-industry	Clinic	Other, specify : Disease Management Program	443	38	GP practice	Patient	Chronic Lower Respiratory Diseases		No	No changes made at this time, but unclear to me as to how many patients were enrolled in this study. Possible overall enrollment could be 744. RC:I think that we should report the N (443) of patients randomized to the 2 randomized groups, and not count the external control.	Arm 1 : Intervention	Arm 2 : Control			N : 875	N : 424,% : 29.3	N : 451,% : 31.2						Mean : 68.3,Min. age : 35,Max. age : 91		Mean : 66.5,Min. age : 35,Max. age : 95								N : 218,% : 51.7	N : 234,% : 51.9								Unclear/NR
1011	4,5,6	None		ISRCTN Register (http:// isrctn.org) (identifier ISRCTN63833842)	Al-sheyab	Middle East (includes Israel)	Non-govt, non-industry	School	Other, specify : The Adolescent Asthma Action (Triple A) program is a peer-led intervention to improve the health and well-being of students with asthma in a supportive school environment.	261	4	Schools	Patient	Chronic Lower Respiratory Diseases		No		Arm 1 : Intervention	Arm 2 : Control			N : 261	N : 132	N : 129			Unclear/NR													N : 48,% : 36.4	N : 65,% : 50.4								Unclear/NR
1012	4,5,6	PELICAN		NR	van Bragt	UK/Europe	Non-govt, non-industry	Clinic	Other, specify : Individualized self management	33	9	Practice	Patient	Chronic Lower Respiratory Diseases		No		Arm 1 : ISM	Arm 2 : EUC			N : 29	N : 15	N : 14						Mean : 8.4,SD : 1.7		Mean : 8.7,SD : 1.7													N : 10,% : 66.7	N : 8,% : 57.1
1022	4,5,6	Other : HOOPS	HOOPS	NR	Lowrie	UK/Europe	Government	Clinic	Other, specify : Pharmacist intervention	2164	174	Practices	Patient	Cardiovascular Disease		No		Arm 1 : Pharmacist	Arm 2 : Usual care			N : 2169	N : 1092	N : 1077						Mean : 70.6,SD : 10.3		Mean : 70.6,SD : 10.1								N : 320,% : 29	N : 329,% : 31								Unclear/NR
1131	4,5,6	None		ISRCTN: 18528625	Benger	UK/Europe	Unclear/NR	Community	Devices	615	184	paramedic	Patient	Cardiovascular Disease		No		Arm 1 : i-gel	Arm 2 : LMAS	Arm 3 : Usual Practice			N : 232	N : 174	N : 209					Mean : 70,Min. age : 23,Max. age : 103		Mean : 71,Min. age : 20,Max. age : 97		Mean : 71,Min. age : 20,Max. age : 100											N : 144,% : 64.6	N : 119,% : 61.2	N : 119,% : 58.6		Unclear/NR
1149	4,5,6	PREseAP		ISRCT No 18578323	Brotons	UK/Europe	Government,Non-govt, non-industry	Clinic,Other : Health centers	Behavioral	1224	42	Health care centers (practices, I think)	Patient	Cardiovascular Disease		No		Arm 1 : Intervention	Arm 2 : Control			N : 1224	N : 624	N : 600						Mean : 65.73,Other, specify : 95% CI: 64.3, 67.22		Mean : 67.19,Other, specify : 95% CI: 65.95-68.43													N : 435,% : 69.7	N : 426,% : 71.0			Unclear/NR
1176	4,5,6	None		NCT00106080	Au	U.S.	Government	Hospital	Quality improvement	376	92	Clinician	Patient	Chronic Lower Respiratory Diseases		Yes	Changed the funding source from Industry to Government	Arm 1 : Intervention	Arm 2 : Control			N : 376	N : 194	N : 182						Mean : 69.4,SD : 10		Mean : 69.4,Median : 10													% : 97.9	% : 96.2
1192	4,5,6	None		ISRCTN 43002091	Rixon	UK/Europe	Unclear/NR	Clinic	Other, specify : Telehealth	578	121	Practice	Patient	Chronic Lower Respiratory Diseases		No		Arm 1 : Intervention	Arm 2 : Control			N : 578	N : 334	N : 244				Mean : 71.79,Other, specify : SE: 0.385		Mean : 71.49,Other, specify : SE: 0.506		Mean : 72.22,Other, specify : DE: 0.592							N : 252	N : 146,% : 44	N : 106,% : 43			N : 326					Unclear/NR
1259	4,5,6	None		NA	Ono	Asia	Unclear/NR	Other : EMS setting	Devices	313	14	EMT providers	Patient	Chronic Lower Respiratory Diseases		No		Arm 1 : Laryngeal tube	Arm 2 : Laryngeal mask			N : 313	N : 148	N : 165						Mean : 72.41,SD : 17.3		Mean : 75.84,SD : 16.1													N : 90,% : 60.8	N : 101,% : 61.2			Unclear/NR
1322	4,5,6	None		NR	Honkoop	UK/Europe	Non-govt, non-industry	Clinic	Other, specify : Asthma control targets	647	131	Practice	Patient	Chronic Lower Respiratory Diseases		No		Arm 1 : PCa	Arm 2 : Ca	Arm 3 : FCa		N : 611	N : 219	N : 203	N : 189					Mean : 38.9,SD : 9.3		Mean : 39.9,SD : 9.8		Mean : 39.5,SD : 9.3						% : 68.4	% : 65.8	% : 72.3							Unclear/NR
1326	4,5,6	None		Australian New Zealand Clinical Trials Registry MJA 2010; 193: 332–337 ACTRN12605000091606	Holton	Australia/N.Z.	Government	Clinic	Quality improvement	565	40	Practice	Patient	Chronic Lower Respiratory Diseases		No		Arm 1 : Control	Arm 2 : Intervention			N : 565	N : 295	N : 270				Mean : 58.0,Min. age : 18,Max. age : 89		Mean : 57.6,Min. age : 18,Max. age : 84		Mean : 58.4,Min. age : 18,Max. age : 89												N : 206,% : 36.5	N : 112,% : 38	N : 94,% : 34.8			Unclear/NR
1338	4,5,6	None		NR	Krum	Australia/N.Z.	Government,Non-govt, non-industry	Clinic	Other, specify : telephone support	405	127	general practitioner	Patient	Cardiovascular Disease	Changed number of clusters to 127 since multiple GPs were in some clusters. Using number enrolled, not randomized so changed that to 405. 143 GPs (127 clusters of GPs) 434 randomized (405 enrolled)	No		Arm 1 : Usual Care	Arm 2 : UC + Intervention			N : 405	N : 217	N : 188						Mean : 73,SD : 11		Mean : 73,SD : 10								% : 36	% : 38								Unclear/NR
1370	4,5,6	Other	ROS Resuscitation Outcomes Consortium	NCT01372748	Nichol	U.S.,Canada	Government	Other : Out-of-hospital EMS settings	Other, specify : Continuous vs. interrupted chest compressions	26,148	47	EMS agencies	Patient	Cardiovascular Disease		No		Arm 1 : Intervention	Arm 2 : Control			N : 23711	N : 12653	N : 11058						Mean : 66.4,SD : 17.2		Mean : 66.2,SD : 17.0													N : 8029,% : 63.5	N : 7126,% : 64.4			Unclear/NR
[truncated: 116 more columns]
