# Supplementary material for: Assessing heterogeneity of treatment effect analyses in health-related cluster randomized trials: A systematic review
Source: PLoS One. 2019 Aug 12;14(8):e0219894. doi: 10.1371/journal.pone.0219894 (PMC6690528; doi:10.1371/journal.pone.0219894)
Supplement: S2 Dataset — (XLSX) [file pone.0219894.s012.xlsx]

## Sheet: DistillerSR
Refid	Level	Disease Area of Interest	Statistical category:	Second Review for Prespecified_6_14_2019	Was the study powered to detect subgroup differences?	Subgroup analyses performed for the primary outcome?	Subgroup - statistical test used?	Pre-specified subgroup analyses?	Subgroup - Sex	Subgroup - Age	Subgroup - Race/Ethnicity	Subgroup - Socioeconomic Status	Subgroup - Insurance Status	Were subgroup analyses performed and reported for the primary outcome?	Were any subgroup analyses significant?
58	4,6	Chronic Lower Respiratory Diseases	mixed model	Yes	No	Yes	interaction testing		NR	NR	NR	NR	NR	Yes	No
186	4,6	Cardiovascular Disease	logistic regression accounting for clustering	Yes	NR	Yes	not listed		NR	NR	NR	NR	NR	Yes	No
198	4,6	Chronic Lower Respiratory Diseases	mixed model	Yes	NR	Yes	generalized linear mixed model with interaction testing		NR	NR	NR	NR	No interaction between intervention and insurance status for SFD/child. No interaction between intervention and insurance for Parent QOL. Interaction with intervention and insurance type for ED visits. Medicaid Diff Baseline to 12 mons -0.50 (-0.81 to -0.18) Other Insurance Baseline to 12 months Diff 0.05 (-0.11 to 0.21) interaction p-value =	Yes	Yes
199	4,6	Cardiovascular Disease	hierarchical logistic regression	Yes	No	Yes	Interaction testing added to hierarchical model		No information given on subgroup analysis, assume clusters and patients are similar Male 1.66 (1.43, 1.94) Female 1.62 (1.35,1.94) NL, but was not significant	Age <=65= 1.48 (1.16-1.89) Age >65= 1.88 (1.49-2.20) NL, but was not significant	NR	NR	NR	Yes	Yes
202	6,4	Chronic Lower Respiratory Diseases	anova	no	No	Yes	Not Reported, but can tell that no interaction testing was done. Only separate subgroups listed.		nr	nr	nr	nr	nr	Yes	No
287	6,4	Cancer	GEE	yes	No	Yes	auc lsm with Interaction testing interaction found based on baseline performance		nr	nr	nr	nr	nr	Yes	No
343	6,4	Chronic Lower Respiratory Diseases	Hierarchical model	no (post hoc)	NR	Yes	nr		nr	nr	nr	nr	nr	Yes	No
370	6,4	Cardiovascular Disease	GLMM	yes	NR	Yes	generalized estimating equation models interaction testing		nr	nr	nr	nr	nr	Yes	No
385	6,4	Cardiovascular Disease	GEE	yes (note only 1 was prespecified)	NR	Yes	gee with interaction testing		nr	nr	nr	nr	nr	Yes	Yes
388	6,4	Chronic Lower Respiratory Diseases	mixed model	No (no mention)	NR	Yes	ancova?		nr	nr	nr	nr	nr	Yes	Yes
411	6,4	Chronic Lower Respiratory Diseases	binomial regression	yes	NR	Yes	binomial regression		nr	nr	nr	nr	nr	Yes	No
425	6,4	Cardiovascular Disease	t-test weighted	yes	No	Yes	paired t-tests with cluster rates and weighting (same as primary outcome)		Subgroup comparison by sex did not reveal differences in outcomes between the study groups. Numbers not listed. Interaction testing not done.	Not completed	Not completed	Not completed	Not completed	Yes	Yes
466	6,4	Chronic Lower Respiratory Diseases	GLMM	yes	Yes	Yes	N/A		Intervention Control P-value No. Mean (SE) No. Mean(SE) M 280 0 (0.06) 305 0 (0.06) 0.99 F 274 0.01 (0.04) 227 0.03 (0.03) 0.66 Subgroup Interaction P value-0.3	NR	NR	NR	NR	Yes	No
568	6,4	Chronic Lower Respiratory Diseases	GEE	No (no mention)	No	Yes	GEE Poisson regression, no interaction testing		nr	nr	nr	nr	nr	Yes	Yes
689	4,6	Cardiovascular Disease	GEE	No	NR	Yes	need supplementary appendix		NR	NR	NR	NR	NR	Yes	No
902	4,6	Cardiovascular Disease	Other- complier average causal effect	Yes	NR	Yes	We fi tted logistic regression models for the primary outcome measure with the inclusion of an interaction term to examine whether the treatment effect diff ered between the subgroups.		NR	Age was a prespecified subgroup analysis variable, but I couldn't find a result for age.	NR	NR	NR	Yes	Yes
1022	4,6	Cardiovascular Disease	Cox hazard model, accounting for clustering	Yes	NR	Yes	Hazard ratio (95% CI)		N=2164, Clusters: 174	N=2164, Clusters: 174	NR	NR	NR	Yes	No
1370	4,6	Cardiovascular Disease	crude comparison		NR	Yes	Tests for interaction were performed.		NR	NR	NR	NR	NR	Yes	Yes
25	4,6	Cancer	GLMM		NR	No		No						No
108	4,6	Chronic Lower Respiratory Diseases	Mixed model		NR	No		No						No
162	4,6	Cardiovascular Disease	hierarchical logistic regression		NR	No		No						No
191	4,6	Cancer	GEE		No	No		No						No
195	4,6	Cardiovascular Disease	GEE		No	No		No						No
207	6,4	Cardiovascular Disease	GEE		NR	No		No						No
285	6,4	Cancer	No test		No	No		No						No
337	6,4	Cardiovascular Disease	Chi-square, t-test, mann-whitney u test testing within and between group differences at baseline and followup Appropriate		No	No		No						No
342	6,4	Chronic Lower Respiratory Diseases	logistic regression no clustering		NR	No		No						No
357	6,4	Chronic Lower Respiratory Diseases	linear mixed model and GEE		NR	No		No						No
368	6,4	Cancer	GLMM		NR	No		No						No
394	6,4	Chronic Lower Respiratory Diseases	binomial regression model		NR	No		No						No
402	6,4	Cancer	general linear model		NR	No		No						No
424	6,4	Cancer	linear mixed model		NR	No		No						No
453	6,4	Chronic Lower Respiratory Diseases	linear mixed model		No	No		No						No
484	4,6	Cancer	GEE		No	No		No						No
508	6,4	Chronic Lower Respiratory Diseases	mixed effect model		No	No		No						No
535	6,4	Chronic Lower Respiratory Diseases	generalized linear model		No	No		No						No
541	6,4	Cancer	not listed		No	No		No						No
548	6,4	Cancer	multilevel linear model		No	No		No						No
617	6,4	Chronic Lower Respiratory Diseases	general linear model		No	No		No						No
650	6,4	Chronic Lower Respiratory Diseases	linear mixed model		No	No		No						No
709	4,6	Cancer	binomial regression, GEE		No	No		No						No
718	4,6	Cardiovascular Disease	ANCOVA		No	No		No						No
720	4,6	Chronic Lower Respiratory Diseases	t-test, rank sum test		No	No		No						No
721	4,6	Cancer	linear multilevel regression		No	No		No						No
767	6,4	Cancer	mixed model		No	No		No						No
779	6,4	Cardiovascular Disease	generalized linear model		No	No		No						No
815	6,4	Chronic Lower Respiratory Diseases	t-test, weighted		No	No		No						No
821	6,4	Chronic Lower Respiratory Diseases	mixed model		No	No		No						No
830	6,4	Cancer	pooled logistic regression with GEE, Cox Model		No	No		No						No
873	6,4	Chronic Lower Respiratory Diseases	mixed-effect model		No	No		No						No
880	4,6	Cancer	hierarchical model		No	No		No						No
967	4,6	Cancer	GEE		NR	No		No						No
970	4,6	Chronic Lower Respiratory Diseases	linear mixed model		No	No		No						No
1003	4,6	Chronic Lower Respiratory Diseases	t-test		No	No		No						No
1011	4,6	Chronic Lower Respiratory Diseases	generalized mixed model		No	No		No						No
1012	4,6	Chronic Lower Respiratory Diseases	multi-level analysis		No	No		No						No
1131	4,6	Cardiovascular Disease	No test		No	No		No						No
1149	4,6	Cardiovascular Disease	Chi-square tests, kaplan meier curves with log-rank test		NR	No		No						No
1176	4,6	Chronic Lower Respiratory Diseases	GEE		NR	No		No						No
1192	4,6	Chronic Lower Respiratory Diseases	linear mixed model		NR	No		No						No
1259	4,6	Chronic Lower Respiratory Diseases	Student’s t-test for numerical variables and using the chi-square test		NR	No		No						No
1322	4,6	Chronic Lower Respiratory Diseases	multivel linear regression		No	No		No						No
1326	4,6	Chronic Lower Respiratory Diseases	GEE		NR	No		No						No
1338	4,6	Cardiovascular Disease	proportional odds model		NR	No		No						No
